# Supplementary material for: Holographic tomography of the diatom Skeletonema pseudocostatum used as a bioindicator of heavy metal-polluted waters
Source: PLoS One. 2025 May 8;20(5):e0322960. doi: 10.1371/journal.pone.0322960 (PMC12061135; doi:10.1371/journal.pone.0322960)
Supplement: S1 Data — This file contains the raw data supporting Figures 1, 5, and 6 of the main manuscript. (XLSX) [file pone.0322960.s004.xlsx]

## Sheet: Figure 1
	0	24	48	72
control	60000	489333	972667	1312000
Cu-10 µM	60000	214667	430000	838000
Cu-25 µM	60000	55333.3	54333.3	51000
Cd-10 µM	60000	314000	667333	1.02433e+06
Cd-25 µM	60000	91333.3	126000	145667

## Sheet: Figure 5
Time	Treatment	mear RI	std RI	Mean Concentration	std Concentration
0	CTRL	1.36616	0.004175	0.136458	0.022323
1	CTRL	1.37382	0.00189	0.178667	0.011059
2	CTRL	1.37339	0.002766	0.176136	0.015434
3	CTRL	1.37126	0.003646	0.16375	0.019797
0	Cu 10 uM	1.36708	0.003476	0.143167	0.018522
1	Cu 10 uM	1.37113	0.003716	0.164615	0.019022
2	Cu 10 uM	1.36892	0.004098	0.152188	0.021958
3	Cu 10 uM	1.3732	0.0022	0.174516	0.013376
0	Cu 25 uM	1.36706	0.00459	0.1425	0.023692
1	Cu 25 uM	1.3686	0.006664	0.15	0.03559
2	Cu 25 uM	1.36676	0.003873	0.139775	0.020667
3	Cu 25 uM	1.36791	0.003328	0.147833	0.016223
0	Cd 10 uM	1.36578	0.003326	0.135769	0.017475
1	Cd 10 uM	1.3703	0.0025071	0.158788	0.013865
2	Cd 10 uM	1.36914	0.002615	0.154048	0.013803
3	Cd 10 uM	1.37058	0.003004	0.16125	0.015606
0	Cd 25 uM	1.36555	0.005752	0.13375	0.030476
1	Cd 25 uM	1.3704	0.00278	0.16	0.013522
2	Cd 25 uM	1.36959	0.00314	0.15685	0.015994
3	Cd 25 uM	1.36711	0.002604	0.143121	0.012815

## Sheet: Figure 6
Time	Treatment	Delta RI	std Delta RI
0	CTRL	0.040208	0.00365914
1	CTRL	0.0319842	0.00252695
2	CTRL	0.0309076	0.00278742
3	CTRL	0.0329496	0.00347428
0	Cu 10 uM	0.03941	0.0028022
1	Cu 10 uM	0.0354096	0.00308286
2	Cu 10 uM	0.0346306	0.00299435
3	Cu 10 uM	0.0333097	0.0030668
0	Cu 25 uM	0.0391425	0.00399661
1	Cu 25 uM	0.039556	0.00554986
2	Cu 25 uM	0.0364684	0.00397369
3	Cu 25 uM	0.036108	0.00295849
0	Cd 10 uM	0.0400074	0.00354168
1	Cd 10 uM	0.0346303	0.00208248
2	Cd 10 uM	0.0340345	0.0030517
3	Cd 10 uM	0.0350406	0.00341813
0	Cd 25 uM	0.0405444	0.00455907
1	Cd 25 uM	0.0369199	0.00274139
2	Cd 25 uM	0.0364829	0.00317632
3	Cd 25 uM	0.0396131	0.00226645
